# Supplementary material for: A Non-Invasive Neonatal Signature Predicts Later Development of Atopic Diseases
Source: J Clin Med. 2022 May 12;11(10):2749. doi: 10.3390/jcm11102749 (PMC9143112; doi:10.3390/jcm11102749)
Supplement: Supplementary file 1 [file jcm-11-02749-s001.zip]

Archive with 1 entries (1 files):
- jcm-1666171-supplementary.pdf
